# Supplementary material for: Neutrophil activation and NETosis are the major drivers of thrombosis in heparin-induced thrombocytopenia
Source: Nat Commun. 2019 Mar 21;10:1322. doi: 10.1038/s41467-019-09160-7 (PMC6428879; doi:10.1038/s41467-019-09160-7)
Supplement: Supplementary file 12 — dataset [file 41467_2019_9160_MOESM12_ESM.xlsx]

## Sheet: Figure 1a
1a	Normal	HIT
	293.883	701.155
	87.739	1567.23
	136.539	822.014
	399.443	1219.63
	474.674	1142.18
	585.769	1657.99
	462.54	815.629
	380.993	549.739
	264.238	612.221
	342.683	554.3
	177.585	723.44
	289.779	742.685
	500.94	731.712
	375.976	881.413
	269.711	552.835
	611.309	1031.97
	393.763	1156.55
	538.793	578.803
		1741.96
		1526.97
		1819.99

## Sheet: Figure 1b
	1b	Normal	HIT
		3.9	248
		85	512.5
		46.1	23.5
		0.6	324.1
		0	471.3
		0	22.9
		16.5	584.1
		22.5	489.8
		49.1	176
		14	189.8
		15.1	759.8
		69.8	745
		65.2	747.4
		53	667.9
		44	751.5
		70	755.1
		43	753.7
		78	711.2
			473
			747.4
			1762.75

## Sheet: Figure 1c
	1c	Normal	HIT
		48.11	460.41
		305.68	480.78
		105.83	130.57
		135.9	1172
		457.02	1420.35
		71.39	770.37
		559.22	178.59
		63	149
		159.17	275.12
		139.77	134.45
		175.74	24.34
		385.86	275.6
		0	354.67
		34.71	933.69
		21.78	157.73
		0	1196.25
		0	600.03
		0	166.85
			9.66
			17.34

## Sheet: Figure 1d
	1d	Normal	HIT
		0.31	2.95
		0.19	0.65
		0	0.42
		0.01	0.13
		0.6	0.35
		0	1.78
		0	1.77
		0.99	2.39
		0.86	2.1
		0.73	0.66
		0.86	0.21
		0.73	0.47
		0	0.08
		0	4
		0	1.25
		0.21	0.34
		0.73	3.47
		0	4.13
			3.47
			10.79
			17.54

## Sheet: Figure 1h
	1h	Normal	HIT
		28.9	63.5
		14.2	93.8
		14.1	85.9
		18.8
		1.4
		14.1
		1.51
		14.4
		8.81
		7.47

## Sheet: Figure 1i
		1i	Normal	HIT
			0.89	27.3
			0.64	26.7
			0.36	22.4
			1.25
			0.11
			1.45
			1.44
			0
			1.07
			0.4

## Sheet: Figure 2b
2b	Heparin	Normal	HIT IgG1	HIT IgG2	HIT IgG3
	1.06	4.24	18.3	15.2	27.8
	6.44	4.04	24.8	17	12.1
	4.63	4.3	24.3	13.7	18.1
	4.13	5.78	38.9	18.4	20.3
	2.7	0.78	11.5	11.5	16.4

## Sheet: Figure 2d
	2d	Heparin	Normal	HIT IgG1	HIT IgG2	HIT IgG3
		4.7	8.02	92	80.1	82.8
		14.7	11.8	95.5	57.9	84.9
		11.5	13.8	97.2	75.7	94.2
		12.1	11.9	99.1	72.1	88
		9.03	7.75	96.4	85	71.8
		5	5.55	72.5	49.8	70.8

## Sheet: Figure 2f
	2f	Heparin	Normal	HIT IgG1	HIT IgG2	HIT IgG3
		1.12	2.57	44.8	39	20.4
		0.42	2.07	31.1	11.2	13.5
		2.21	0.96	20.7	49.2	41.7
		1.65	2.26	37.4	8.78	45.7
		0.83	1.22	22.8	13.9	26

## Sheet: Figure 2h
	2h		Normal IgG					HIT IgG 1					HIT IgG 2					HIT IgG 3					mIgG					KKO
		Time				Mean					Mean					Mean					Mean					Mean					Mean
		0.166	0.404907	0.122354	0	0.175754		0.292102	1.80197	0.894214	0.996096		4.90952	0	0.109389	1.67297		0.16027	0.63149	0.820523	0.537428		0.0111132	1.06599	0.200909	0.426005		0.0796445	0.273798	0	0.117814
		5	0.682198	0.170184	2.11946	0.990613		8.13768	19.5453	15.641	14.4413		10.3733	1.98588	6.1895	6.18289		1.50573	10.1338	1.51466	4.38473		0	0.0655896	0.171818	0.079136		2.88616	6.57443	2.74833	4.06964
		10	0.770251	0.316181	1.4019	0.829443		18.8803	20.4678	26.3755	21.9079		18.3778	2.20934	10.7835	10.4569		7.28992	29.874	12.2512	16.4717		0	0	0.256584	0.0855279		7.94342	9.00778	7.59956	8.18359
		15	1.03774	0.0963142	0.393755	0.509269		20.9951	34.0303	26.736	27.2538		28.9367	6.31349	19.6035	18.2846		18.3004	32.9012	28.1275	26.443		0	0.192628	0.197313	0.129981		15.045	16.5483	9.16053	13.5846
		20	0.757122	0.290904	0.391576	0.479867		25.2122	35.9405	31.5701	30.9076		31.3298	12.1933	21.617	21.7134		22.1169	36.874	32.8791	30.6233		0.311932	0.17683	0.255821	0.248194		34.5921	40.9269	15.6129	30.3773
		23	1.18531	0.930565	0.322391	0.812756		26.5897	36.4063	33.4702	32.1554		34.6152	16.2258	28.8938	26.5783		32.4906	41.1747	34.1277	35.931		0.267043	0.130525	0.23512	0.210896		35.0039	47.9796	21.7105	34.898
		26	2.56721	1.06218	0.467516	1.36564		27.7394	39.1791	36.3825	34.4337		38.065	24.9014	33.4056	32.124		32.8298	46.1728	37.3211	38.7745		0.285347	0.232178	0.26007	0.259199		34.3299	36.877	27.5177	32.9082
		29	1.7539	1.05967	0.375342	1.06297		28.3444	41.9906	45.4581	38.5977		39.7426	31.1555	37.1381	36.012		36.2683	42.7052	37.2173	38.7303		0.354641	0.0236427	0.175523	0.184602		34.3311	37.2831	29.8437	33.8193

[truncated: 33 more sheets: Figure 2i, Figure 2j, Figure 3a, Figure 3b, Figure 3e, Figure 3f, Figure 4b, Figure 4d, Figure 5a, Figure 5b, Figure 5c, Figure 5e, Figure 5g, Figure 5h, Figure 5i, Figure 5j, Figure 5k, Figure 6a, Figure 6b, Figure 6d …]
